# Supplementary material for: S100A8-mediated metabolic adaptation controls HIV-1 persistence in macrophages in vivo
Source: Nat Commun. 2022 Oct 11;13:5956. doi: 10.1038/s41467-022-33401-x (PMC9553955; doi:10.1038/s41467-022-33401-x)
Supplement: Supplementary file 3 — Supplementary Dataset 1 [file 41467_2022_33401_MOESM3_ESM.xlsx]

## Sheet: List of Probes
			p24 (Gag) mRNA probe sequences (probe set 1)		pol mRNA probe sequences (probe set 2)		env-nef mRNA probe sequences (probe set 3)		env-nef mRNA probe sequences (probe set 4)
		1	GGCCTTAACCGAATTTTTTC	1	CATCTTCCTGGCAAATTCAT	1	ATCTCCACAAGTGCTGATAC	1	AACCCAAGGAACAAAGCTCC
		2	TTTATATTGTTTCTTTCCCC	2	TCCGCAGATTTCTATGAGTA	2	TCATCAATATCCCAAGGAGC	2	ACAATAATTGTCTGGCCTGT
		3	CTTGCCCATACTATATGTTT	3	GTCCTACTAATACTGTACCT	3	TGTGACCCACAATTTTTCTG	3	TCAATAGCCCTCAGCAAATT
		4	AACTGCGAATCGTTCTAGCT	4	CAGCCAATCTGAGTCAACAG	4	ACACAGGTACCCCATAATAG	4	TGAGTTGCAACAGATGCTGT
		5	ATGTCTCTAAAAGGCCAGGA	5	CCATTGTTTAACTTTTGGGC	5	AATAGAGTGGTGGTTGCTTC	5	TTTAGGTATCTTTCCACAGC
		6	AGTATTTGTCTACAGCCTTC	6	CCTTTTCCATTTCTGTACAA	6	ACCTCTGTATCATATGCTTT	6	AGCAGTGGTGCAAATGAGTT
		7	TGAAGGGATGGTTGTAGCTG	7	ATTTTCAGGCCCAATTTTTG	7	ATGTGTGGCCCAAACATTAT	7	TACTCCAACTAGCATTCCAA
		8	TCTAAGTTCTTCTGATCCTG	8	TTCTCCATTTAGTACTGTCT	8	CCAATACTACTTCTTGTGGG	8	CCAGGTCATGTTATTCCAAA
		9	TGCACACAATAGAGGACTGC	9	CCCAGAAATCTTGAGTTCTC	9	TACCATGTCATTTTTCCACA	9	TTGTTAATTTCTCTGTCCCA
		10	GTGTCTTTTACATCTATCCT	10	GCAGTATACTTCCTGAAGTC	10	TTATATCCTCATGCATCTGT	10	GGAGTGTATTAAGCTTGTGT
		11	CTCTTCCTCTATCTTATCTA	11	TGGAATATTGCTGGTGATCC	11	AGGCTTTGATCCCATAAACT	11	CATTCTTTTCTTGCTGGTTT
		12	GCCTTTTTCTTACTTTTGTT	12	TATTTTTGTTCTATGCTGCC	12	ACTAACACAGAGTGGGGTTA	12	GCCCATTTATCTAATTCCAA
		13	TAGGGTAATTTTGGCTGACC	13	ATGTTTTTTGTCTGGTGTGG	13	CCGCTACTACTATTGGTATT	13	ACCACAGCCAATTTGTTATG
		14	ATATGGCCTGATGTACCATT	14	AACCCATCCAAAGGAATGGA	14	GTTTTTTATCTCTCCTTTCT	14	AAGCCTCCTACTATCATTAT
		15	ACCCATGCATTTAAAGTTCT	15	GTACTGTCCATTTATCAGGA	15	CTCTTATGCTTGTGCTGATA	15	CTGCCTAACTCTATTCACTA
		16	GAAAGCCTTCTCTTCTACTA	16	GTATGTCATTGACAGTCCAG	16	ATGCATATTCTTTCTGCACC	16	GAGGTGGGTCTGAAACGATA
		17	ACATGGGTATTACTTCTGGG	17	CCCTGCATAAATCTGACTTG	17	CTTATCAACCTATAGCTGGT	17	CTTCTTCTTCTATTCCTTCG
		18	GCTCCTTCTGATAATGCTGA	18	GTACTACTTCTGTTAGTGCT	18	CCTGTGTAATGACTGAGGTG	18	AATGGATCTGTCTCTGTCTC
		19	CACTGTGTTTAGCATGGTAT	19	TAGAATCTCCCTGTTTTCTG	19	GCTCAAAGGATACCTTTGGA	19	CCCAGATAAGTGCTAAGGAT
		20	TAACATTTGCATGGCTGCTT	20	TAATACACTCCATGTACCGG	20	CCGGGGCACAATAATGTATG	20	AGAGTAAGTCTCTCAAGCGG
		21	CATGCACTGGATGCAATCTA	21	TGCTTCTGTATTTCTGCTAT	21	CTGTTCCATTGAACGTCTTA	21	TCCACAATCCTCGTTACAAT
		22	TAGTTCCTGCTATGTCACTT	22	CATTCTTGCATACTTTCCTG	22	GTGTACATTGTACTGTGCTG	22	AATATTTGAGGGCTTCCCAC
		23	ATTTGTTCCTGAAGGGTACT	23	ACTGCCTCTGTTAATTGTTT	23	TGATACTACTGGCCTGATTC	23	CCAATACTGTAGGAGATTCC
		24	GTGGATTATGTGTCATCCAT	24	ATTACTATGCTTTCTGTGGC	24	TGCCATTTAACAGCAGTTGA	24	AGCACTATTCTTTAGTTCCT
		25	TAGATTTCTCCTACTGGGAT	25	CATGTTTCCTTTTGTATGGG	25	TTACTACATCTTCTTCTGCT	25	CTGTGGCATTGAGCAAGTTA
		26	TTTAATCCCAGGATTATCCA	26	CTAAGGGAGGGGTATTGACA	26	GGTTTTAGCATTGTCTGTGA	26	CTTCTATAACCCTATCTGTC
		27	TGGTAGGGCTATACATTCTT	27	GGTTCTTTCTCTAACTGGTA	27	TTCTACAGATGTGTTCAGCT	27	AGCTCTATAAGCTGCTTGTA
		28	CCTTGTCTTATGTCCAGAAT	28	CATATCCTGCTTTTCCTAAT	28	ATTGTTGTTGGGTCTTGTAC	28	TATTCTTCTAGGTATGTGGC
		29	TAGTCTCTAAAGGGTTCCTT	29	ACAACTTTTTGTCTTCCTCT	29	CCTCTGGATACGGATACTTT	29	CCACCCATCTTATAGCAAAA
		30	CTCGGCTCTTAGAGTTTTAT	30	TGCTTGTAACTCAGTCTTCT	30	TGTAACAAATGCTCTCCCTG	30	CCATCCAATCACACTACTTT
		31	TTTTTACCTCTTGTGAAGCT	31	TTACTTCTAATCCCGAATCC	31	GTTACAATGTGCTTGTCTCA	31	TCTCATTCTTTCCCTTACAG
		32	CCAACAAGGTTTCTGTCATC	32	GTGCTTGAATGATTCCCAAT	32	AAAGTGGCATTCCATTTTGC	32	TGTTTTTCTAGGTCTCGAGA
		33	CAATCTGGGTTCGCATTTTG	33	TTGTTCATTTCCTCCAATTC	33	GTTCTCTTAATTTGCTAGCT	33	ATTGCTACTTGTGATTGCTC
		34	CTGGTCCCAATGCTTTTAAA	34	ATAGTACTTTCCTGATTCCA	34	CCTCCTGAGGATTGCTTAAA	34	ACAAGCAGCATTGTTAGCTG
		35	ATGCTGTCATCATTTCTTCT	35	GCCTTATCTATTCCATCTAA	35	TGTGCGTTACAATTTCTGGG	35	GGTGTGACTGGAAAACCCAC
		36	TTCAGCCAAAACTCTTGCTT	36	AAATCACTAGCCATTGCTCT	36	TAGAAAAATTCCCCTCCACA	36	CATTGGTCTTAAAGGTACCT
		37	GGATTTGTTACTTGGCTCAT	37	TGGCTACTATTTCTTTTGCT	37	CTTCAGTACTCCAAGTACTA	37	TAAGATCTACAGCTGCCTTG
		38	GCCTTTCTGTATCATTATGG	38	CCCTTTTAGCTGACATTTAT	38	TCACTTCCTTCAGTGTTATT	38	CCCCCCTTTTCTTTTAAAAA
		39	AGTCTTTCTTTGGTTCCTAA	39	TGTACAATCTAGCTGCCATA	39	TTATTCTGCATGGGAGTGTG	39	TCTTTGGGAGTGAATTAGCC
		40	CCTTCTTTGCCACAATTGAA	40	CTGGCTACATGAACTGCTAC	40	CCTGCCACATGTTTATAAAT	40	GGTAGATCCACAGATCAAGG
		41	CCTGCAATTTTTGGCTATGT	41	TGCTGGAATTACTTCTGCTT	41	GCATACATTGCTTTTCCTAC	41	CAATCAGGGAAGTAGCCTTG
		42	AATCTTTCATTTGGTGTCCT	42	TGGTGAAATTGCTGCCATTG	42	CTAATTTGTCCACTGATGGG	42	CCAAAGGTCAGTGGATATCT
		43	AAATTAGCCTGTCTCTCAGT	43	ACTTTGGGGATTGTAGGGAA	43	GTTAATAGCAGCCCAGTAAT	43	TTATCTGGCTCAACTGGTAC
		44	AAGAAAATTCCCTGGCCTTC	44	GCTGTCTTAAGATGTTCAGC	44	TGTTGTTATTACCACCATCT	44	TGGTGTTCTCTCCTTTATTG
		45	CAAACCTGAAGCTCTCTTCT	45	TCTGCTGTCCCTGTAATAAA	45	CAGGTCTGAAGATCTCGGAC	45	AGGCTCACAGGGTGTAACAA
		46	CTTCTGAGAGGGAGTTGTTG	46	GGCACTACTTTTATGTCACT	46	ATTCACTTCTCCAATTGTCC	46	CAAACCTCCACTCTAACACT
		47	ATACAGTTCCTTGTCTATCG	47	TTTTCCATAATCCCTGATGA	47	TGCTACTCCTAATGGTTCAA	47	GCCACGTGATGAAATGCTAG
		48	GAGTGATCTGAGGGAAGCTA	48	CTACTTGCCACACAATCATC	48	ACTGCTCTTTTTTCTCTCTG	48	TTGAAGTACTCCGGATGCAG
