# Supplementary material for: S100A8-mediated metabolic adaptation controls HIV-1 persistence in macrophages in vivo
Source: Nat Commun. 2022 Oct 11;13:5956. doi: 10.1038/s41467-022-33401-x (PMC9553955; doi:10.1038/s41467-022-33401-x)
Supplement: Supplementary file 4 — Supplementary Dataset 2 [file 41467_2022_33401_MOESM4_ESM.xlsx]

## Sheet: List of antibodies
	Primary antibodies	Conjugated to	Source	Cat #	Concentration used	Isotype
	CD68 (Clone # 298807)	-	R&D	MAB20401	10 mg/ml	Mouse IgG2b
	CD68	-	Novus	NB100-683	20 mg/ml	Mouse IgG1
	S100A8/S100A9 heterodimer	-	R&D	MAB45701	10 mg/ml	Rabbit IgG
	CXCL4/PF4	-	ChromaTec GmbH	a-PF4-h1	10 mg/ml	Mouse IgG2b
	HIV p24 (Gag)	-	NIH AIDS Reagent Program	6457	1:1000 v/v	Mouse IgG1
	HIV p24 (Gag)	-	NIBSC, Center for AIDS Reagents	EVA365	1:10 v/v	Mouse IgG1
	HIV p24 (Gag)	-	NIBSC, Center for AIDS Reagents	EVA366	1:10 v/v	Mouse IgG1
	Fluorophore-conjugated antibodies	Conjugated to	Source	Cat #	Concentration used	Isotype
	p24	FITC	Beckman Coulter	6604665	1:20 v/v	Mouse IgG1
	S100A8	FITC	ThermoFisher	MA5-17623	1:400 v/v	Mouse IgG2b
	MMP-7	PE	R&D	IC9071P	1:50 v/v	Mouse IgG2b
	CD86	APC	R&D	FAB141A	1:20 v/v	Mouse IgG1
	HLA-DR	APC	Pharmingen	559868	1:20 v/v	Mouse IgG2b
	IL-1RI	APC	R&D	FAB269A	1:20 v/v	Goat IgG
	CD68	PE	BioLegend	333808	1:20 v/v	Mouse IgG2b
	CD68	PE-CF594	BD	564944	1:20 v/v	Mouse IgG2b
	S100A8	PerCP	Novus	NBP1-51517PCP	1:20 v/v	Mouse IgM
	CD124 (IL-4Ra)	PE/Cy7	Biolegend	355008	1:20 v/v	Mouse IgG2a
	CD206	APC/Cy7	Biolegend	321120	1:20 v/v	Mouse IgG1
	IL-1RI	Alexa700	R&D	FAB2692N	1:20 v/v	Mouse IgG2b
	CD14	Alexa700	Biolegend	325614	1:20 v/v	Mouse IgG1
	CD163	BV421	BD	562643	1:20 v/v	Mouse IgG1
	CD3	AmCyan	BD	339186	1:20 v/v	Mouse IgG1
	anti-mouse isotype specific secondary antibodies	Conjugated to	Source	Cat #	Concentration used	Species
	anti-rabbit IgG	Cy5	Jackson	711-177-003	1:200 v/v	donkey
	anti-mouse IgG1	Cy5	Abcam	ab136127	1:200 v/v	goat
	anti-mouse IgG1	Alexa488	Jackson	115-545-205	1:200 v/v	goat
	anti-mouse IgG2b	Alexa488	Jackson	115-545-207	1:200 v/v	goat
	anti-mouse IgG2b	Cy3	Jackson	115-165-207	1:200 v/v	goat
