# Supplementary material for: S100A8-mediated metabolic adaptation controls HIV-1 persistence in macrophages in vivo
Source: Nat Commun. 2022 Oct 11;13:5956. doi: 10.1038/s41467-022-33401-x (PMC9553955; doi:10.1038/s41467-022-33401-x)
Supplement: Supplementary file 6 — Source Data [file 41467_2022_33401_MOESM6_ESM.xlsx]

## Sheet: Fig1B
CXCL4PF4		IL13		IFNg
healthy donor	cART HIV+	healthy donor	cART HIV+	healthy donor	cART HIV+
69.5568	327.875	120.438	1061.88	0.257818	17.98
51.5954	2813.83	65.3711	2598.5	0	20.9435
90.3903	401.778	86.6729	664.815	2.85247	14.3825
161.727	104.603	260.621	213.575	0.722672	4.89476
213.457	1005.52	0	214.034
174.743		70.7871
184.761		0

## Sheet: Fig1D
Total macrophages among tissue cells				M4 macrophages among total macrophages
healthy donor	cART HIV+			healthy donor	cART HIV+
7	5			2.4	6.3
6.9	1.9			3.5	13.7
5.2	3.6			1.4	11.5
4.9	3			10.6	10.7
2.1	1.3			5.3	6.1
8.9	3.5			5.4	5.2
6.1	8.8			2.3	10.4

## Sheet: Fig1E
Total macrophages among tissue cells
CD14		CD163		CD206		CD86		HLADR		IL1R		IL4R		MMP7		S100A8
healthy donor	cART HIV+	healthy donor	cART HIV+	healthy donor	cART HIV+	healthy donor	cART HIV+	healthy donor	cART HIV+	healthy donor	cART HIV+	healthy donor	cART HIV+	healthy donor	cART HIV+	healthy donor	cART HIV+
43.6	66.75	24.3	42	33.7	54.45	6.88	71.6	7.63	59.2	7.04	54.1	30.6	27.9	27.1	63.7	23.1	73.15
44.1	56.03	8.15	0.08	33.1	18.37	34.4	94.8	6.27	96.5	4.41	92.4	15.5	31.5	52.3	27.67	27.4	48.43
52.33	25.5	6.04	0.06	56.8	39.1	2.71	38	63.7	43	0.76	87.8	32.43	19.05	2.49	14.54	71.23	43.15
56.1		0.24	2.45	16	7.36	35.5				3.735	31.3	34.13	16.2	21.4	66.6	35.6	76.6
26.9		5.24	0.72	37.65	29.1	4.99					32.5	8.07	17.3	6.71	16.7	84.9	76.75
		21.33	0.42	34.83	34.05						18.5	20.3	11.67	14.2	11.75	22.27	20.8
		3.96	6.47	35.05	42.8							14.95	33	12.7	4.83	6.81	22.93
M4 macrophages among total macrophages
CD14		CD163		CD206		CD86		HLADR		IL1R		IL4R
healthy donor	cART HIV+	healthy donor	cART HIV+	healthy donor	cART HIV+	healthy donor	cART HIV+	healthy donor	cART HIV+	healthy donor	cART HIV+	healthy donor	cART HIV+
78	73.95	38	48	68	56.9	68	83.3	80	62	79	79.2	68	46.35
60.8	22.2	23.5	0	52.9	13.81	60.8	80.6	59.8	76.3	60	95.1	47.1	22.23
70.87	43.3	39.47	0	63.4	92.35	68.9	86.8	17.5	90.8	8.64	73.5	79.37	82.5
62.7		0.98	3.36	70.47	21.1	63				8.8	100	92.3	29.4
82.6		6.68	0	80.8	38.2	29					78.3	90.35	80.9
		43.7	4.63	71.2	76.2						84	70.33	64
		30.55	18.93	77.15	65.13							78.2	62.8

## Sheet: Fig2C
healthy donor	cART HIV+
0	0.2
0	0.32
0	0.185
0.03	0.27
0	0.55

## Sheet: Fig3A
	CD163	CD206	IL1R	IL4R	MMP7	S100A8
in vivo tissue macrophage from cART HIV+ individuals	7.46	32.18	52.77	22.37	29.4	51.69
in vivo tissue macrophage from healthy donors	9.89	35.3	3.99	22.28	19.56	38.76
in vitro-derived M1-MDM	8.26	99.8	82.3	97.5	44.7	43.1
in vitro derived M4-MDM	3.04	36.56	21.675	27.92	14	39.755
in vitro-derived M2-MDM	59.45	98.9	88.8	73.15	28.3	55.65

## Sheet: Fig3B
days after infection	GM-CSF/M-CSF MDM	M2-MDM	M4-MDM
3	751.46	709.226	653.976
7	1664.86	1955.42	1189.07
21	2118.3	2851.52	1231.07
28	2398.53	3723.57	1261.04
35	2606.92	4597.56	1274.44
42	2767.55	5380.89	1284.91
49	2866.09	6022.18	1294.73

## Sheet: Fig3E
donor#	cell#	VCC #	VCC volume (mm3)
1	1	1	6.11
1	2	1	4.11
1	2	2	0.42
1	3	1	11.84
1	4	1	26.29
1	5	1	38.67
1	6	1	42.13
1	6	2	15.97
1	7	1	21.65
1	7	2	3.98
1	7	3	3.78
1	8	1	17.07
1	8	2	7.35
1	9	1	3.23
1	9	2	1.76
1	9	3	1.61
1	9	4	0.98
1	10	1	16.35
1	10	2	4.23
1	10	3	2.55
1	10	4	2.2
1	10	5	1.83
1	10	6	1.77
1	10	7	1.55
1	10	8	1.52
1	10	9	1.51
1	10	10	1.42
1	10	11	1.35
1	10	12	1.32
1	10	13	1.19
1	10	14	1.04
1	10	15	1
1	10	16	0.94
1	10	17	0.77
1	10	18	0.75
1	10	19	0.75
2	1	1	23.07
2	1	2	5.89
2	2	1	2.44
2	2	2	2.42
2	2	3	2.31
2	2	4	2.07
2	2	5	1.2
2	2	6	1.2
2	3	1	4.96
2	3	2	4.31
2	3	3	3.63
2	3	4	3.13
2	3	5	1.78
2	3	6	1.59
2	3	7	1.2
2	3	8	1.11
2	3	9	1.1
2	3	10	1.09
2	3	11	1
2	3	12	0.74
2	4	1	9
2	4	2	6.47
2	4	3	2.6
2	4	4	2.54
2	4	5	2.29
2	4	6	2.18
2	4	7	2.17
2	4	8	2
2	4	9	1.71
2	4	10	1.37
2	4	11	1.25
2	4	12	1.23
2	4	13	1.13
2	4	14	1.11
2	4	15	1.1
2	4	16	1.05
2	4	17	1.01
2	4	18	0.93
2	4	19	0.92
2	4	20	0.89
2	4	21	0.82
2	4	22	0.71
2	4	23	0.66
2	4	24	0.63
2	4	25	0.55
2	4	26	0.54
2	4	27	0.52
2	4	28	0.5
2	4	29	0.47
2	4	30	0.45
2	4	31	0.41
2	4	32	0.41
2	4	33	0.4
2	4	34	0.37
2	4	35	0.37
2	4	36	0.35
2	4	37	0.35
2	4	38	0.35
2	4	39	0.32
2	4	40	0.31
2	4	41	0.31
2	4	42	0.3
2	4	43	0.29
2	4	44	0.27
2	4	45	0.26
2	4	46	0.26
2	4	47	0.26
2	4	48	0.25
2	4	49	0.25
2	4	50	0.24
2	4	51	0.24
2	4	52	0.23
2	4	53	0.22
2	4	54	0.22
2	4	55	0.21
2	4	56	0.2
2	5	1	9.02
2	5	2	3.65
2	5	3	2.85
2	5	4	2.63
2	5	5	1.89
2	5	6	1.84
2	5	7	1.44
2	5	8	1.28
2	5	9	1.25
2	5	10	1.2
2	5	11	1.19
2	5	12	1.05
2	5	13	1.04
2	5	14	1
2	5	15	0.99
2	5	16	0.94
2	5	17	0.93
2	5	18	0.91
2	5	19	0.91
2	5	20	0.88
2	5	21	0.86
2	5	22	0.85
2	5	23	0.84
2	5	24	0.83
2	5	25	0.82
2	5	26	0.82
2	5	27	0.79
2	5	28	0.78
2	5	29	0.77
2	5	30	0.73
2	5	31	0.71
2	5	32	0.71
2	5	33	0.69
2	5	34	0.67
2	5	35	0.65
2	5	36	0.65
2	5	37	0.61
2	5	38	0.6
2	5	39	0.58
2	5	40	0.58
2	5	41	0.57
2	5	42	0.55
2	5	43	0.52
2	5	44	0.51
2	5	45	0.5
2	5	46	0.47
2	5	47	0.47
2	5	48	0.46
2	5	49	0.44
2	5	50	0.43
2	5	51	0.42
2	5	52	0.4
2	5	53	0.39
2	5	54	0.39
2	5	55	0.38
2	5	56	0.38
2	5	57	0.36
2	5	58	0.36
2	5	59	0.35
2	5	60	0.35
2	5	61	0.35
2	5	62	0.35
2	5	63	0.35
2	5	64	0.34
2	5	65	0.33
2	5	66	0.33
2	5	67	0.31
2	5	68	0.3
2	5	69	0.3
2	5	70	0.29
2	5	71	0.28
2	5	72	0.28
2	5	73	0.28
3	1	1	5.58
3	2	1	2.12
3	2	2	1.47
3	2	3	1.12
3	2	4	0.31

## Sheet: Fig3F
donor#	cell#	VCC #	VCC volume (mm3)
2	3	1	11.01
2	2	1	9.55
2	2	2	0.54
2	2	3	0.93
1	2	1	3.32
1	2	2	5.03
1	2	3	1.59
2	1	1	4.27
2	1	2	0.57
2	1	3	3.26
2	1	4	0.91
1	3	1	12.02
1	3	2	6.81
1	3	3	9.29
1	1	1	1.25
1	1	2	3.18
1	1	3	0.76
1	1	4	0.75

## Sheet: Fig3G
days after infection	donor a	donor b	donor c	donor d
0	0	0	0	0
3	27.4605	36.0233	29.6969	15.4164
7	40.3959	36.0233	35.9344	15.4164
10	46.5266	36.0233	35.9344	15.4164
14	46.5266	36.0233	35.9344	15.4164

## Sheet: Fig3H
days after infection	untreated	+AZT
0	0.51	0.25
3	10.12	0.25
7	10.12	0.76
10	10.12	0.76
14	10.12	0.76

[truncated: 21 more sheets: Fig4A, Fig4B, Fig4C, Fig4D, Fig4E, Fig5A-ECAR, Fig5A-OCR, Fig5B, Fig5C-ECAR, Fig5C-OCR, Fig5D, Fig5F, FigS1A, FigS1B, FigS2B, FigS2C, Fig3D, FigS4D, FigS5B, FigS6A …]
